# Supplementary material for: Effect of Coix Seed Extracts on Growth and Metabolism of Limosilactobacillus reuteri
Source: Foods. 2022 Jan 11;11(2):187. doi: 10.3390/foods11020187 (PMC8774368; doi:10.3390/foods11020187)
Supplement: Supplementary file 1 [file foods-11-00187-s001.zip]

Archive with 1 entries (1 files):
- foods-1531019-supplementary.pdf
